# Supplementary material for: Star finches Neochmia ruficauda have a visual preference for white dot patterns: a possible case of trypophilia
Source: Anim Cogn. 2022 Mar 16;25(5):1271–9. doi: 10.1007/s10071-022-01609-5 (PMC9617841; doi:10.1007/s10071-022-01609-5)
Supplement: Supplementary file 3 — Supplementary file3 (XLSX 11 KB) [file 10071_2022_1609_MOESM3_ESM.xlsx]

## Sheet: data
Trypophilia in birds: star finches Neochmia ruficauda have a visual preference for white dot patterns
Mizuno, A. & Soma, M.
Department of Biology, Faculty of Science, Hokkaido University
masayo.soma@sci.hokudai.ac.jp
Dataset from Trypophilia in birds: star finches Neochmia ruficauda have a visual preference for white dot pattern
		Food-deprived condition (1h)				Food-supplied condition (1h)
		Total frequency of gazes		Total frequency of pecks		Total frequency of gazes		Total frequency of pecks
Bird_ID	Sex	Dot	Stripe	Dot	Stripe	Dot	Stripe	Dot	Stripe
SF0001	M	410	107	22	0	104	89	0	0
SF0002	M	118	94	0	0	100	97	0	0
SF0003	M	80	139	2	1	176	32	0	0
SF0006	M	210	190	0	0	105	103	1	0
SF0009	M	260	157	544	0	240	139	0	3
SF0011	M	62	163	4	0	69	83	0	0
SF0014	M	486	689	20	152	204	47	0	0
SF0015	M	56	38	0	0	85	42	0	0
SF0016	M	71	20	1	0	124	34	0	0
SF0018	M	364	106	232	1	79	70	1	0
SF0020	M	182	185	5	2	168	25	0	0
SF0025	M	234	135	221	71	17	63	0	0
SF0026	M	213	59	370	2	92	41	24	3
SF0029	M	235	140	1	0	238	155	0	0
SF0032	M	352	248	14	0	250	220	0	0
SF0004	F	242	99	247	2	46	4	0	0
SF0010	F	46	40	0	0	4	66	0	0
SF0012	F	173	39	693	0	118	12	0	0
SF0013	F	232	65	10	3	52	19	0	0
SF0019	F	326	155	185	0	45	142	0	2
SF0021	F	257	208	281	370	151	250	3	35
SF0022	F	107	141	129	675	59	32	27	0
SF0023	F	364	323	2	0	520	399	0	1
SF0024	F	127	41	1	0	374	71	6	0
SF0027	F	243	169	122	16	56	59	0	0
SF0030	F	59	27	94	1	115	55	0	0
